# Supplementary material for: Temporal regulation of MDA5 inactivation by Caspase-3 dependent cleavage of 14-3-3η
Source: PLoS Pathog. 2024 Jun 6;20(6):e1012287. doi: 10.1371/journal.ppat.1012287 (PMC11185488; doi:10.1371/journal.ppat.1012287)
Supplement: S1 Raw data.xlsx — (XLSX) [file ppat.1012287.s005.xlsx]

## Sheet: Fig 2C
	vector							MDA5							N-MDA5
	exp1 fold change	exp2 fold change	exp3 fold change	Average	Standardization	SD		exp1 fold change	exp2 fold change	exp3 fold change	Average	Standardization	SD		exp1 fold change	exp2 fold change	exp3 fold change	Average	Standardization	SD
mock	0.797389	0.712011	0.510033	0.673144	1	0.147568		3.29986	7.91699	5.31455	5.51047	8.18616	2.31479		63.8135	62.4179	58.95	61.7271	91.6997	2.50424
14-3-3η	4.83097	2.15176	1.36547	2.78273	4.13393	1.81687		16.1015	15.7491	15.5694	15.8067	23.4819	0.270655		82.9762	89.1674	89.1735	87.1057	129.401	3.57624
14-3-3ηΔαI	1.14642	0.93071	1.05286	1.04333	1.54993	0.108169		5.38393	3.0203	3.36625	3.9235	5.82861	1.27655		39.237	39.287	38.9359	39.1533	58.1648	0.189904
14-3-3η ΔC	1.46478	1.54888	3.17015	2.06127	3.06215	0.961235		15.0531	10.7923	19.9776	15.2743	22.691	4.59667		90.6348	91.3089	97.1374	93.0271	138.198	3.57561
T.Test								mock vs. η	0.0154255						mock vs. η	0.000939821
								mock vs. ηΔC	0.0472825						mock vs. ηΔαI	0.00390757
															mock vs. ηΔC	0.000450812

## Sheet: Fig 2D
	vector							MDA5							N-MDA5
	exp1 fold change	exp2 fold change	exp3 fold change	Average	Standardization	SD		exp1 fold change	exp2 fold change	exp3 fold change	Average	Standardization	SD		exp1 fold change	exp2 fold change	exp3 fold change	Average	Standardization	SD
mock	0.929301	0.908898	1.03691	0.958368	1	0.0687762		7.08869	10.3285	4.99572	7.47096	7.7955	2.68684		57.9371	104.37	97.2727	86.5268	90.2856	25.0124
14-3-3η	4.62281	4.55881	6.20735	5.12966	5.35249	0.933861		31.2258	17.8234	20.5078	23.1857	24.1929	7.09114		113.111	132.675	117.158	120.981	126.237	10.3269
14-3-3ηΔαI	2.48245	1.92983	2.82179	2.41136	2.51611	0.450208		3.57256	2.80672	2.20572	2.86167	2.98598	0.685077		37.8917	34.1874	41.1794	37.7528	39.3928	3.49811
14-3-3η D209A	3.93378	2.57396	2.76821	3.09199	3.2263	0.735461		17.0907	20.9889	19.9323	19.3373	20.1773	2.01608		137.471	118.539	148.64	134.883	140.742	15.2162
T.Test								mock vs. η	0.0476643
								mock vs. η D209A	0.00460348

## Sheet: Fig 3C
Vector		Standardization
Cyto	21374.1	0.774936
Mito-MAM	6207.64	0.225064
Myc-14-3-3η
Cyto	22967.1	0.696509
Mito-MAM	10007.5	0.303491
Myc-14-3-3ηΔαI
Cyto	19785.7	0.850854
Mito-MAM	3468.22	0.149146

## Sheet: Fig 3D
Vector				Average	SD	SEM
Cyto	0.886545	0.77	0.68	0.778848	0.103556	0.0732254
Mito-MAM	0.113455	0.23	0.32	0.221152	0.103556	0.0732254
Myc-14-3-3η
Cyto	0.720867	0.7	0.61	0.676956	0.0589164	0.0416602
Mito-MAM	0.279133	0.3	0.39	0.323044	0.0589164	0.0416602
Myc-14-3-3ηΔαI
Cyto	0.789686	0.85	0.76	0.799895	0.0458604	0.0324282
Mito-MAM	0.210314	0.15	0.24	0.200105	0.0458604	0.0324282
T.Test	Vector Mito vs. eta Mito	0.230351
	eta Mito vs. etaDαI Mito	0.049594

## Sheet: Fig 4A
	mock						SeV						229E 24 hr						229E 42 hr
	exp1 fold change	exp2 fold change	exp3 fold change	Average	SD		exp1 fold change	exp2 fold change	exp3 fold change	Average	SD		exp1 fold change	exp2 fold change	exp3 fold change	Average	SD		exp1 fold change	exp2 fold change	exp3 fold change	Average	SD
mock	1.15582	1.09933	0.831213	1.02879	0.173418		38.6684	12.3594	38.2843	29.7707	15.0798		1.33331	2.3193	2.26738	1.97333	0.554882		24.9676	27.7988	30.4341	27.7335	2.73382
14-3-3η	1.71502	1.57359	1.23759	1.50873	0.245239		54.3135	47.3655	35.0166	45.5652	9.7736		6.60089	8.63866	5.08246	6.774	1.78441		120.77	118.249	104.463	114.494	8.77791
14-3-3ηΔαI	2.60843	1.60312	2.70272	2.30476	0.609463		34.7248	38.818	22.6847	32.0758	8.38653		2.01057	1.61215	0.740534	1.45442	0.649542		23.1391	19.6549	22.0678	21.6206	1.78466
T.Test													mock vs. η	0.0112498					mock vs. η	8.20033e-05
													η vs. ηΔα	0.00832707					η vs. ηΔα	5.65147e-05

## Sheet: Fig 4B
14-3-3η KD Huh7	Mock									229E 36 hr									229E 42 hr
	exp1 fold change	exp2 fold change	exp3 fold change	exp4 fold change	exp5 fold change	exp6 fold change	Average	SD		exp1 fold change	exp2 fold change	exp3 fold change	exp4 fold change	exp5 fold change	exp6 fold change	Average	SD		exp1 fold change	exp2 fold change	exp3 fold change	exp4 fold change	exp5 fold change	exp6 fold change	Average	SD
mock	0.937338	0.777252	1.37259	0.838616	1.19846	0.994979	1.01987	0.226033		9.41856	9.70661	8.92675	4.03771	1.87131	1.41332	5.89571	3.89514		3.68862	4.23572	6.99366	14.262	23.0156	20.8865	12.1803	8.48128
14-3-3η	1.72581	1.54578	1.06295	1.13862	1.47604	1.38143	1.38844	0.250859		8.33765	4.67835	6.27478	2.54741	3.60525	5.04639	5.08164	2.03917		49.0002	53.4736	42.2434	59.353	70.0286	53.6836	54.6304	9.4528
14-3-3ηΔαI	0.66341	0.759787	0.308487	1.26272	0.79363	2.04534	0.972229	0.608096		2.44439	2.6933	4.61852	0.0398148	0.148628	1.97386	1.98642	1.72071		9.04821	7.07838	4.83677	26.9201	23.3849	14.5369	14.3009	9.06802
14-3-3η D209A	0.74637	0.4082	0.674031	1.31384	1.76814	1.1981	1.01811	0.499323		21.9088	15.9365	16.8493	35.2819	30.4253	36.2699	26.112	9.08714		25.5845	24.3931	24.6892	31.9655	35.1914	41.5698	30.5656	6.95548
T.Test										mock vs. η	0.00053052								mock vs. η	9.6065e-06
																			mock vs. η D209A	0.00212492

## Sheet: Fig 4C
229E 6 hr	Huh7						14-3-3η KD Huh7
	exp1 fold change	exp2 fold change	exp3 fold change	Average	SD		exp1 fold change	exp2 fold change	exp3 fold change	Average	SD
mock	45.0686	49.3028	46.49	46.9538	2.15484		86.8995	75.0237	104.761	88.8948	14.9688
14-3-3η	66.4178	58.1188	37.3632	53.9666	14.9657		97.7374	66.6377	77.9688	80.7813	15.7395
14-3-3ηΔαI	64.1357	72.4134	87.8804	74.8098	12.0523		88.4885	151.576	126.666	122.243	31.7752
14-3-3η D209A	28.2759	28.306	23.6312	26.7377	2.69035		61.721	58.4136	57.49	59.2082	2.2246
T.Test	mock vs. ηΔαI	0.0169496					mock vs. η D209A	0.0273342
	mock vs. η D209A	0.000528811
229E 12 hr	Huh7							14-3-3η KD Huh7
	exp1 fold change	exp2 fold change	exp3 fold change	exp4 fold change	Average	SD		exp1 fold change	exp2 fold change	exp3 fold change	exp4 fold change	Average	SD
mock	155128	96937.6	103095	124671	119958	26289.9		428574	290495	427279	357704	376013	65927.7
14-3-3η	176171	184704	134805	145425	160276	23935.3		226349	329924	200479	374477	282807	82843
14-3-3ηΔαI	261596	306764	235836	310200	278599	36100.2		256190	268263	489589	528519	385640	143474
14-3-3η D209A	175238	165108	144007	136029	155096	18188.1		219534	236325	160870	275510	223060	47634
T.Test	mock vs. ηΔαI	0.000390689						mock vs. η D209A	0.00938699

## Sheet: Fig 4D
229E 18 hr	MDA5 KD Huh7
	exp1 fold change	exp2 fold change	exp3 fold change	Average	SD
Vector	1.23183e+08	2.19089e+08	1.74694e+08	1.72322e+08	4.79972e+07
14-3-3η	1.82661e+08	2.23423e+08	1.51837e+08	1.85974e+08	3.59076e+07
14-3-3ηΔαI	1.38658e+08	1.76462e+08	1.46526e+08	1.53882e+08	1.99467e+07
14-3-3η D209A	2.91803e+08	2.11895e+08	2.54861e+08	2.52853e+08	3.99919e+07

## Sheet: Fig 4E
mock	12 hr	18 hr	24 hr		Z-DEVD-FMK	12 hr	18 hr	24 hr
full-length	11605.1	12238.1	11327.7		full-length	12766.8	12577.6	12299.4
cleaved form	613.63	2066.08	346.887		cleaved form	278.678	745.698	240.435
cleaved/total	0.0502203	0.144439	0.029713		cleaved/total	0.0213621	0.0559694	0.0191737

## Sheet: Fig 4F
mock	15 hr	20 hr	24 hr		Z-DEVD-FMK	15 hr	20 hr	24 hr
full-length	12554	14243	15791.1		full-length	15530.1	14894.4	14756.1
cleaved form	704.113	1657.01	683.234		cleaved form	1396.82	1463.06	526.163
cleaved/total	0.0531083	0.104215	0.0414727		cleaved/total	0.0825207	0.089443	0.0344295

[truncated: 4 more sheets: S2C Fig, S2D Fig, S2E Fig, S3B Fig]
